# Supplementary material for: YYFZBJS ameliorates colorectal cancer progression in ApcMin/+ mice by remodeling gut microbiota and inhibiting regulatory T-cell generation
Source: Cell Commun Signal. 2020 Jul 16;18:113. doi: 10.1186/s12964-020-00596-9 (PMC7367414; doi:10.1186/s12964-020-00596-9)
Supplement: Supplementary file 3 — Additional file 2: Table S3. [file 12964_2020_596_MOESM3_ESM.xlsx]

## Sheet: Sheet1
ingredient	target
Stigmasterol	SCN5A
Stigmasterol	PPARG
Stigmasterol	PGH2
Stigmasterol	NOS3
Stigmasterol	ADRB2
Sitosterol alpha1	PGH2
[(2R)-2,3-dihydroxypropyl] (Z)-octadec-9-enoate	PPARG
[(2R)-2,3-dihydroxypropyl] (Z)-octadec-9-enoate	NOS3
2-Monoolein	PPARG
2-Monoolein	NOS3
11,14-eicosadienoic acid	PPARG
11,14-eicosadienoic acid	NOS3
Delphin_qt	PPARG
Delphin_qt	PGH2
Delphin_qt	MK14
Deltoin	SCN5A
Deltoin	PPARG
Deltoin	PGH2
Deltoin	ADRB2
Deoxyandrographolide	PGH2
Karanjin	PGH2
beta-sitosterol	SCN5A
beta-sitosterol	PPARG
beta-sitosterol	PGH2
beta-sitosterol	ADRB2
beta-sitosterol	MK14
asperglaucide	PPARG
asperglaucide	PGH2
bolusanthol B	PPARG
bolusanthol B	PGH2
bolusanthol B	MK14
Sinoacutine	SCN5A
Sinoacutine	PGH2
isovitexin	PGH2
luteolin	PGH2
luteolin	PPARG
luteolin	MK14
quercetin	PGH2
quercetin	CXA1
quercetin	SCN5A
quercetin	PPARG
quercetin	NOS3
quercetin	ADRB2
quercetin	MK14
isorhamnetin	PPARG
isorhamnetin	PGH2
isorhamnetin	NOS3
isorhamnetin	MK14
kaempferol	PGH2
kaempferol	PPARG
kaempferol	NOS3
kaempferol	MK14
isovitexin	TNFA
luteolin	TNFA
luteolin	IL6
luteolin	IFNG
luteolin	IL2
quercetin	TNFA
quercetin	IL6
quercetin	IFNG
quercetin	CCL2
quercetin	LYAM2
quercetin	IL2
kaempferol	TNFA
kaempferol	LYAM2
SCN5A	Analgesics
SCN5A	Cardiac dysrhythmias
SCN5A	Epileptic seizures
SCN5A	Pain
SCN5A	Refractory partial epilepsy
SCN5A	Sustained ventricular tachycardia
PPARG	Adrenocorticotrophic hormone-secreting pituitary tumors
PPARG	Asthma
PPARG	Atherosclerosis
PPARG	Atopic Dermatitis
PPARG	Autoimmune Diseases
PPARG	Bladder cancer
PPARG	Chronic inflammatory diseases
PPARG	Crohns's Disease, unspecified
PPARG	Diabetes mellitus
PPARG	Inflammation
PPARG	Inflammatory Bowel Disease
PPARG	Insulin resistance
PPARG	Ischemic heart disease
PPARG	Multiple Sclerosis
PPARG	Obesity
PPARG	Pancreatic Cancer
PPARG	Psoriasis
PPARG	Renal Cell Carcinoma
PPARG	Testicular cancer
PPARG	Thyroid follicular carcinoma
PPARG	Ulcerative colitis
PGH2	Abdominal aortic aneurysm
PGH2	Adenomatous polyposis
PGH2	Alzheimer's Disease
PGH2	Analgesics
PGH2	Arthritis
PGH2	Bladder cancer
PGH2	Breast cancer
PGH2	Cancer, unspecific
PGH2	Carcinoma in situ, unspecified
PGH2	Carpal tunnel syndrome
PGH2	Colorectal cancer
PGH2	Dysmenorrhea, unspecified
PGH2	Endometriosis
PGH2	Genitourinary tumors
PGH2	Gestational hypertension
PGH2	Inflammation
PGH2	Inflammatory diseases
PGH2	Lung Cancer
PGH2	Malignant mesothelioma
PGH2	Meningioma
PGH2	Myocardial Infarction
PGH2	Oropharyngeal squamous cell carcinoma
PGH2	Osteoarthritis
PGH2	Pain, unspecified
PGH2	Pathological angiogenesis
PGH2	Peutz-Jeghers syndrome
PGH2	Prostate cancer
PGH2	Pyresis
PGH2	Renal Cell Carcinoma
PGH2	Rheumatoid arthritis, unspecified
PGH2	Stroke
PGH2	Vascular lesion regression
NOS3	Angina
NOS3	Cardiovascular disease, unspecified
NOS3	Colon cancer
NOS3	Coronary Artery Disease
NOS3	Helminth infection
NOS3	Hypertension, Angina
NOS3	Inflammation
NOS3	Schizophrenia
NOS3	Sepsis
ADRB2	Anxiety disorder, unspecified
ADRB2	Asthma
ADRB2	Cardiac arrhythmias
ADRB2	Chronic obstructive pulmonary disease, unspecified
ADRB2	Depression
ADRB2	Glaucoma
ADRB2	Hypertension
ADRB2	Inflammation
ADRB2	Multiple Sclerosis
ADRB2	Obstructive airway disease
ADRB2	Respiratory distress syndrome
ADRB2	Skeletal muscle wasting
ADRB2	Skeletal muscle weakness
MK14	Adult respiratory distress syndrome
MK14	Alzheimer's Disease
MK14	Crescentic glomerulonephritis
MK14	Crohns's Disease, unspecified
MK14	Cytokine-mediated diseases
MK14	Endotoxemia
MK14	Inflammation
MK14	Insulin resistance
MK14	Multiple Myeloma
MK14	Psoriasis
MK14	Rheumatoid arthritis, unspecified
MK14	Skin diseases
MK14	Thrombosis
CXA1	Heart disease, unspecified
TNFA	Asthma
TNFA	Behcet's disease
TNFA	Chronic inflammatory diseases
TNFA	Congestive Heart Failure
TNFA	Crohns's Disease, unspecified
TNFA	Heart Failure
TNFA	Hyperimmunoglobulinemia D
TNFA	Noninsulin-dependent diabetes mellitus
TNFA	Periodic fever syndrome
TNFA	Rheumatic diseases
TNFA	Rheumatoid arthritis, unspecified
TNFA	Solid Tumor
IL6	Cachexia
IL6	Glioblastoma multiforme
IL6	Hyperinflammatory provoked organ injury
IL6	Inflammatory Disorders, Unspecified
IL6	Multiple Myeloma
IL6	Osteoporosis, unspecified
IL6	Systemic-onset juvenile idiopathic arthritis
IFNG	Multiple Sclerosis
IFNG	Psoriasis and Psoriatic Disorders
CCL2	Acute coronary syndromes
CCL2	Atherosclerosis
CCL2	Chronic obstructive pulmonary disease, unspecified
CCL2	Inflammatory diseases associated with hypoxia
CCL2	Peyronie's disease
CCL2	Renal ischemia-reperfusion injury
CCL2	Rheumatoid arthritis, unspecified
LYAM2	Asthma
LYAM2	Atopic Dermatitis
LYAM2	Chronic Obstructive Pulmonary Disease (COPD)
LYAM2	Inflammatory skin disorder
LYAM2	Ischemic Stroke
LYAM2	Psoriasis and Psoriatic Disorders
IFNG	Chagas disease (American trypanosomiasis)
IL2	Chagas disease (American trypanosomiasis)
CCL2	Chagas disease (American trypanosomiasis)
TNFA	Chagas disease (American trypanosomiasis)
MK14	Chagas disease (American trypanosomiasis)
IL6	Chagas disease (American trypanosomiasis)
CCL2	TNF signaling pathway
PGH2	TNF signaling pathway
TNFA	TNF signaling pathway
LYAM2	TNF signaling pathway
MK14	TNF signaling pathway
IL6	TNF signaling pathway
IFNG	Malaria
CCL2	Malaria
TNFA	Malaria
LYAM2	Malaria
IL6	Malaria
IFNG	African trypanosomiasis
TNFA	African trypanosomiasis
LYAM2	African trypanosomiasis
IL6	African trypanosomiasis
IFNG	Graft-versus-host disease
IL2	Graft-versus-host disease
TNFA	Graft-versus-host disease
IL6	Graft-versus-host disease
CCL2	NOD-like receptor signaling pathway
TNFA	NOD-like receptor signaling pathway
MK14	NOD-like receptor signaling pathway
IL6	NOD-like receptor signaling pathway
IFNG	Inflammatory bowel disease (IBD)
IL2	Inflammatory bowel disease (IBD)
TNFA	Inflammatory bowel disease (IBD)
IL6	Inflammatory bowel disease (IBD)
IFNG	Influenza A
CCL2	Influenza A
TNFA	Influenza A
MK14	Influenza A
IL6	Influenza A
IFNG	Leishmaniasis
PGH2	Leishmaniasis
TNFA	Leishmaniasis
MK14	Leishmaniasis
IFNG	Rheumatoid arthritis
CCL2	Rheumatoid arthritis
TNFA	Rheumatoid arthritis
IL6	Rheumatoid arthritis
IFNG	T cell receptor signaling pathway
IL2	T cell receptor signaling pathway
TNFA	T cell receptor signaling pathway
MK14	T cell receptor signaling pathway
IFNG	Cytokine-cytokine receptor interaction
IL2	Cytokine-cytokine receptor interaction
CCL2	Cytokine-cytokine receptor interaction
TNFA	Cytokine-cytokine receptor interaction
IL6	Cytokine-cytokine receptor interaction
IFNG	Osteoclast differentiation
TNFA	Osteoclast differentiation
MK14	Osteoclast differentiation
PPARG	Osteoclast differentiation
IFNG	Allograft rejection
IL2	Allograft rejection
TNFA	Allograft rejection
IFNG	Type I diabetes mellitus
IL2	Type I diabetes mellitus
TNFA	Type I diabetes mellitus
IFNG	Tuberculosis
TNFA	Tuberculosis
MK14	Tuberculosis
IL6	Tuberculosis
IFNG	Herpes simplex infection
CCL2	Herpes simplex infection
TNFA	Herpes simplex infection
IL6	Herpes simplex infection
NOS3	VEGF signaling pathway
PGH2	VEGF signaling pathway
MK14	VEGF signaling pathway
TNFA	Pertussis
MK14	Pertussis
IL6	Pertussis
IFNG	Salmonella infection
MK14	Salmonella infection
IL6	Salmonella infection
IFNG	HIF-1 signaling pathway
NOS3	HIF-1 signaling pathway
IL6	HIF-1 signaling pathway
IFNG	Amoebiasis
TNFA	Amoebiasis
IL6	Amoebiasis
TNFA	Toll-like receptor signaling pathway
MK14	Toll-like receptor signaling pathway
IL6	Toll-like receptor signaling pathway
NOS3	Insulin resistance
TNFA	Insulin resistance
IL6	Insulin resistance
IFNG	Toxoplasmosis
TNFA	Toxoplasmosis
MK14	Toxoplasmosis
NOS3	Sphingolipid signaling pathway
TNFA	Sphingolipid signaling pathway
MK14	Sphingolipid signaling pathway
IFNG	Measles
IL2	Measles
IL6	Measles
ADRB2	Adrenergic signaling in cardiomyocytes
SCN5A	Adrenergic signaling in cardiomyocytes
MK14	Adrenergic signaling in cardiomyocytes
IFNG	Jak-STAT signaling pathway
IL2	Jak-STAT signaling pathway
IL6	Jak-STAT signaling pathway
IL2	HTLV-I infection
TNFA	HTLV-I infection
IL6	HTLV-I infection
IL2	Intestinal immune network for IgA production
IL6	Intestinal immune network for IgA production
TNFA	Amyotrophic lateral sclerosis (ALS)
MK14	Amyotrophic lateral sclerosis (ALS)
TNFA	Legionellosis
IL6	Legionellosis
ADRB2	Regulation of lipolysis in adipocytes
PGH2	Regulation of lipolysis in adipocytes

## Sheet: 标记
target	Number	1-ingredient 2-Immune and inflammatory factors 3-disease 4-pathway
Stigmasterol	1
Sitosterol alpha1	1
[(2R)-2,3-dihydroxypropyl] (Z)-octadec-9-enoate	1
2-Monoolein	1
11,14-eicosadienoic acid	1
Delphin_qt	1
Deltoin	1
Deoxyandrographolide	1
Karanjin	1
beta-sitosterol	1
asperglaucide	1
bolusanthol B	1
Sinoacutine	1
isovitexin	1
luteolin	1
quercetin	1
isorhamnetin	1
kaempferol	1
SCN5A	2	Sodium channel protein type 5 subunit alpha
PPARG	2	Peroxisome proliferator activated receptor gamma
PGH2	2	Prostaglandin G/H synthase 2
NOS3	2	Nitric-oxide synthase, endothelial
ADRB2	2	Beta-2 adrenergic receptor
MK14	2	Mitogen-activated protein kinase 14
CXA1	2	Gap junction alpha-1 protein
TNFA	2	Tumor necrosis factor
IL6	2	Interleukin-6
IFNG	2	Interferon gamma
IL2	2	Interleukin-2
CCL2	2	C-C motif chemokine 2
LYAM2	2	E-selectin
Analgesics	3
Cardiac dysrhythmias	3
Epileptic seizures	3
Pain	3
Refractory partial epilepsy	3
Sustained ventricular tachycardia	3
Adrenocorticotrophic hormone-secreting pituitary tumors	3
Asthma	3
Atherosclerosis	3
Atopic Dermatitis	3
Autoimmune Diseases	3
Bladder cancer	3
Chronic inflammatory diseases	3
Crohns's Disease, unspecified	3
Diabetes mellitus	3
Inflammation	3
Inflammatory Bowel Disease	3
Insulin resistance	3
Ischemic heart disease	3
Multiple Sclerosis	3
Obesity	3
Pancreatic Cancer	3
Psoriasis	3
Renal Cell Carcinoma	3
Testicular cancer	3
Thyroid follicular carcinoma	3
Ulcerative colitis	3
Abdominal aortic aneurysm	3
Adenomatous polyposis	3
Alzheimer's Disease	3
Arthritis	3
Breast cancer	3
Cancer, unspecific	3
Carcinoma in situ, unspecified	3
Carpal tunnel syndrome	3
Colorectal cancer	3
Dysmenorrhea, unspecified	3
Endometriosis	3
Genitourinary tumors	3
Gestational hypertension	3
Inflammatory diseases	3
Lung Cancer	3
Malignant mesothelioma	3
Meningioma	3
Myocardial Infarction	3
Oropharyngeal squamous cell carcinoma	3
Osteoarthritis	3
Pain, unspecified	3
Pathological angiogenesis	3
Peutz-Jeghers syndrome	3
Prostate cancer	3
Pyresis	3
Rheumatoid arthritis, unspecified	3
Stroke	3
Vascular lesion regression	3
Angina	3
Cardiovascular disease, unspecified	3
Colon cancer	3
Coronary Artery Disease	3
Helminth infection	3
Hypertension, Angina	3
Schizophrenia	3
Sepsis	3
Anxiety disorder, unspecified	3
Cardiac arrhythmias	3
Chronic obstructive pulmonary disease, unspecified	3
Depression	3
Glaucoma	3
Hypertension	3
Obstructive airway disease	3
Respiratory distress syndrome	3
Skeletal muscle wasting	3
Skeletal muscle weakness	3
Adult respiratory distress syndrome	3
Crescentic glomerulonephritis	3
Cytokine-mediated diseases	3
Endotoxemia	3
Multiple Myeloma	3
Skin diseases	3
Thrombosis	3
Heart disease, unspecified	3
Behcet's disease	3
Congestive Heart Failure	3
Heart Failure	3
Hyperimmunoglobulinemia D	3
Noninsulin-dependent diabetes mellitus	3
Periodic fever syndrome	3
Rheumatic diseases	3
Solid Tumor	3
Cachexia	3
Glioblastoma multiforme	3
Hyperinflammatory provoked organ injury	3
Inflammatory Disorders, Unspecified	3
Osteoporosis, unspecified	3
Systemic-onset juvenile idiopathic arthritis	3
Psoriasis and Psoriatic Disorders	3
Acute coronary syndromes	3
Inflammatory diseases associated with hypoxia	3
Peyronie's disease	3
Renal ischemia-reperfusion injury	3
Chronic Obstructive Pulmonary Disease (COPD)	3
Inflammatory skin disorder	3
Ischemic Stroke	3
Chagas disease (American trypanosomiasis)	4
TNF signaling pathway	4
Malaria	4
African trypanosomiasis	4
Graft-versus-host disease	4
NOD-like receptor signaling pathway	4
Inflammatory bowel disease (IBD)	4
Influenza A	4
Leishmaniasis	4
Rheumatoid arthritis	4
T cell receptor signaling pathway	4
Cytokine-cytokine receptor interaction	4
Osteoclast differentiation	4
Allograft rejection	4
Type I diabetes mellitus	4
Tuberculosis	4
Herpes simplex infection	4
VEGF signaling pathway	4
Pertussis	4
Salmonella infection	4
HIF-1 signaling pathway	4
Amoebiasis	4
Toll-like receptor signaling pathway	4
Insulin resistance	4
Toxoplasmosis	4
Sphingolipid signaling pathway	4
Measles	4
Adrenergic signaling in cardiomyocytes	4
Jak-STAT signaling pathway	4
HTLV-I infection	4
Intestinal immune network for IgA production	4
Amyotrophic lateral sclerosis (ALS)	4
Legionellosis	4
Regulation of lipolysis in adipocytes	4
